# Supplementary material for: Prime editing links the split integrated stress response to pathogenic eIF2B mutations and white matter degeneration
Source: Cell Death Dis. 2025 Dec 27;17(1):141. doi: 10.1038/s41419-025-08399-x (PMC12848117; doi:10.1038/s41419-025-08399-x)
Supplement: Supplementary file 3 — Supplementary_Table_S1-S5 [file 41419_2025_8399_MOESM3_ESM.xlsx]

## Sheet: Table S1
Supplementary Table 1. List of sgRNAs candidates.
#guideId	targetSeq	mitSpecScore	cfdSpecScore	offtargetCount	targetGenomeGeneLocus	Doench '16-Score	OldDoench '16-Score	Chari-Score	Xu-Score	Wu-Crispr-Score	Doench '14-Score	Wang-Score	Moreno-Mateos-Score	Azimuth in-vitro-Score	CCTop-Score	Out-of-Frame-Score	Lindel-Score	GrafEtAlStatus	grafType
87forw	ATCAGAGCTCTATCGATCACTGG	96	98	41	exon:EIF2B5	45	48	16	-0.301493	0	7	34	34	24	69.2783	64	79	GrafOK
88forw	TCAGAGCTCTATCGATCACTGGG	91	93	76	exon:EIF2B5	61	63	25	-0.112592	0	39	42	42	29	51.6024	60	77	GrafOK
51forw	CCGCCCTACATCTCTCAATGTGG	90	96	48	exon:EIF2B5	70	67	63	-0.21564	0	8	47	45	30	67.2457	73	87	GrafOK
117forw	CCTCCGTGATGTTGATGCCAAGG	80	88	101	exon:EIF2B5	59	62	37	0.445365	0	12	61	25	41	56.4804	65	83	GrafOK
144forw	GGTGCGCTCTGACTTTCTTCTGG	78	91	100	exon:EIF2B5	30	33	47	-0.379977	0	24	58	22	23	77.8677	58	70	tt
35rev	CGAACCACATTGAGAGATGTAGG	77	88	91	exon:EIF2B5	NotEnoughFlankSeq	NotEnoughFlankSeq	NotEnoughFlankSeq	NotEnoughFlankSeq	NotEnoughFlankSeq	NotEnoughFlankSeq	NotEnoughFlankSeq	NotEnoughFlankSeq	NotEnoughFlankSeq	NotEnoughFlankSeq	NotEnoughFlankSeq	NotEnoughFlankSeq	GrafOK
31rev	CCACATTGAGAGATGTAGGGCGG	73	84	162	exon:EIF2B5	NotEnoughFlankSeq	NotEnoughFlankSeq	NotEnoughFlankSeq	NotEnoughFlankSeq	NotEnoughFlankSeq	NotEnoughFlankSeq	NotEnoughFlankSeq	NotEnoughFlankSeq	NotEnoughFlankSeq	NotEnoughFlankSeq	NotEnoughFlankSeq	NotEnoughFlankSeq	GrafOK
192forw	CAATATCACCAGAGCCCTTGAGG	73	88	133	exon:EIF2B5	NotEnoughFlankSeq	NotEnoughFlankSeq	NotEnoughFlankSeq	NotEnoughFlankSeq	NotEnoughFlankSeq	NotEnoughFlankSeq	NotEnoughFlankSeq	NotEnoughFlankSeq	NotEnoughFlankSeq	NotEnoughFlankSeq	NotEnoughFlankSeq	NotEnoughFlankSeq	tt
34rev	GAACCACATTGAGAGATGTAGGG	72	84	153	exon:EIF2B5	NotEnoughFlankSeq	NotEnoughFlankSeq	NotEnoughFlankSeq	NotEnoughFlankSeq	NotEnoughFlankSeq	NotEnoughFlankSeq	NotEnoughFlankSeq	NotEnoughFlankSeq	NotEnoughFlankSeq	NotEnoughFlankSeq	NotEnoughFlankSeq	NotEnoughFlankSeq	GrafOK
100rev	AAGCCTTGGCATCAACATCACGG	71	85	188	exon:EIF2B5	69	65	46	0.016877	59	7	65	56	33	58.4142	59	67	GrafOK
114rev	GTCAGAGCGCACCAAAGCCTTGG	70	88	145	exon:EIF2B5	51	50	24	0.548729	0	22	86	47	43	62.0674	65	70	ggc
152forw	CTGACTTTCTTCTGGTGTATGGG	67	81	257	exon:EIF2B5	NotEnoughFlankSeq	NotEnoughFlankSeq	NotEnoughFlankSeq	NotEnoughFlankSeq	NotEnoughFlankSeq	NotEnoughFlankSeq	NotEnoughFlankSeq	NotEnoughFlankSeq	NotEnoughFlankSeq	NotEnoughFlankSeq	NotEnoughFlankSeq	NotEnoughFlankSeq	GrafOK
123forw	TGATGTTGATGCCAAGGCTTTGG	63	78	246	exon:EIF2B5	43	44	19	-0.109956	0	31	52	49	35	63.4482	67	64	tt
151forw	TCTGACTTTCTTCTGGTGTATGG	59	78	260	exon:EIF2B5	32	31	20	-0.983811	0	2	12	33	32	63.0777	72	88	GrafOK
153forw	TGACTTTCTTCTGGTGTATGGGG	59	80	237	exon:EIF2B5	NotEnoughFlankSeq	NotEnoughFlankSeq	NotEnoughFlankSeq	NotEnoughFlankSeq	NotEnoughFlankSeq	NotEnoughFlankSeq	NotEnoughFlankSeq	NotEnoughFlankSeq	NotEnoughFlankSeq	NotEnoughFlankSeq	NotEnoughFlankSeq	NotEnoughFlankSeq	GrafOK
26forw	AACATTTACTGAAGTCAAAGTGG	48	64	421		NotEnoughFlankSeq	NotEnoughFlankSeq	NotEnoughFlankSeq	NotEnoughFlankSeq	NotEnoughFlankSeq	NotEnoughFlankSeq	NotEnoughFlankSeq	NotEnoughFlankSeq	NotEnoughFlankSeq	NotEnoughFlankSeq	NotEnoughFlankSeq	NotEnoughFlankSeq	GrafOK
97rev	CCTTGGCATCAACATCACGGAGG	46	91	92	exon:EIF2B5	79	81	99	1.0074	83	69	91	35	28	84.2343	50	77	GrafOK

## Sheet: Table S2
Supplementary Table 2. Sequence of pegRNAs used in this study.
pegRNA	spacer sequence	3’ extension sequence	PBS length (nt)	RTT length (nt)
eIF2B5_R136C#1	CCTTGGCATCAACATCACGG	GAGATGTCCTCTGTGATGTTGATGCC	13	13
eIF2B5_R136C#2	AAGGCTTGGCATCAACATCA	ATGTCCTCTGTGATGTTGATGCCAAGGC	15	13
eIF2B5_R195H	CCACTACCACATTGTCTTCG	ACTCATTGCCACGAAGACAATGTGGT	12	14
eIF2B5_R195H	CCACTACCACATTGTCTTCG	ACTCATTGCCACGAAGACAATGTGGTAG	14	14
eIF2B5_R195H	CCACTACCACATTGTCTTCG	ACTCATTGCCACGAAGACAATGTGGTAGTG	16	14
eIF2B5_R113H	CCACATTGAGAGATGTAGGG	AGTGGTGCCACCCTACATCTCTCAATG	14	13

## Sheet: Table S3
Supplementary Table 3. Sequence of nicking sgRNAs used in this study.
nicking sgRNA (PE3)	spacer sequence
eIF2B5_R136C#1	CCGCCCTACATCTCTCAATG
eIF2B5_R136C#2	CCGCCCTACATCTCTCAATG
eIF2B5_R195H	TCTCCATTTTCAGAAGACCC
eIF2B5_R113H	AAGGGGGTGAAAAATGGGGA

## Sheet: Table S4
Supplementary Table 4. Sequences of qRT-PCR sequencing primers used in this study.
PCR and Seq primers	sequence
R136C_PCR_Fw	CCGCCCTACATCTCTCAATGTG
R195H_PCR_Fw	GCTTTGGTGCGCTCTGACTTTC
R113H_PCR_Fw	CCTGACTGCCACAGGTGTAC
R136C_PCR_Rev	CGAACCTCCACTCCATCACTACTG
R195H_PCR_Rev	CGAACCTCCACTCCATCACTACTG
R113H_PCR_Rev	CGAACCTCCACTCCATCACTACTG
PIK3IP1_PCR_Fw	GCAGCCACAACCTAGATCTC
PIK3IP1_PCR_Rev	AGATGCAGCGAATCACTCTG
TACC2_PCR_Fw	TCCCTTTTCTCTCCCCAGTT
TACC2_PCR_Rev	AAGAGCAAAACGAAGGGAGG
F3_PCR_Fw	TCATCTGGGCTCTGAGTCAA
F3_PCR_Rev	TTGTTTCAGCAAACCTCGGA
ATF4_PCR_Fw	GGAGATAGGAAGCCAGACTACA
ATF4_PCR_Rev	GGCTCATACAGATGССАСТАТС
18S_PCR_Fw	CAACACCAACATCGATGGGC
18S_PCR_Rev	TCACACCTTCCACCTCATCC
GFAP_PCR_Fw	GTCCCCCACCTAGTTTGCAG
GFAP_PCR_Rev	TAGTCGTTGGCTTCGTGCTT
S100B_PCR_Fw	TGGCCCTCATCGACGTTTTC
S100B_PCR_Rev	ATGTTCAAAGAACTCGTGGCA
ALDH1L1_PCR_Fw	TCCAGACCTTCCGCTACTTTG
ALDH1L1_PCR_Rev	CAGGGGATAGTTCCAGGGGAT
Sox9_PCR_Fw	CGTTCTTCACCGACTTCCTC
Sox9_PCR_Rev	CTGGGCAAGCTCTGGAG

## Sheet: Table S5
Supplementary Table 5. Primary antibodies used in this study.
Antibody	Manufacture	Identifier	RRID	Application
β-Actin Primary Antibody	Sigma-Aldrich	Cat# A2228	AB_476697	1:5000 for WB
Puromycin Primary Antibody	Millipore	Cat# MABE343	AB_2566826	1:1000 for WB
α-Tubulin Primary Antibody	Cell Signaling Technology	Cat# 2144	AB_2210548	1:1000 for WB
ATF-4 (D4B8) Primary Antibody	Cell Signaling Technology	Cat# 11815	AB_2616025	1:1000 for WB
eIF2α Primary Antibody	Cell Signaling Technology	Cat# 2103	AB_836874	1:1000 for WB
Phospho-eIF2α (Ser51) Primary Antibody	Cell Signaling Technology	Cat# 9721	AB_330951	1:1000 for WB
CHOP Primary Antibody	Cell Signaling Technology	Cat# 2895	AB_2089254	1:1000 for WB
GADD34 Primary Antibody	Proteintech	Cat# 10449-1-AP	AB_2168724	1:1000 for WB
eIF4E Primary Antibody	Cell Signaling Technology	Cat# 9742	AB_2089254	1:1000 for WB
