# Supplementary material for: Prime editing links the split integrated stress response to pathogenic eIF2B mutations and white matter degeneration
Source: Cell Death Dis. 2025 Dec 27;17(1):141. doi: 10.1038/s41419-025-08399-x (PMC12848117; doi:10.1038/s41419-025-08399-x)
Supplement: Supplementary file 4 — Source_data [file 41419_2025_8399_MOESM4_ESM.xlsx]

## Sheet: Fig. 2G
Densitometry Fig.2G
Vinculin	AREA	IntDen	RawIntDen	ATF4	AREA	IntDen	RawIntDen
1	528	93212	93212	6	528	77115	77115
2	528	101255	101255	7	528	78730	78730
3	528	83954	83954	8	528	110075	110075
4	528	94329	94329	9	528	81973	81973
5	528	52235	52235	10	528	70913	70913	background
Values w/o background
Vinculin	AREA	IntDen	RawIntDen	ATF4	AREA	IntDen	RawIntDen
1	528	40977	40977	6	528	6202	6202
2	528	49020	49020	7	528	7817	7817
3	528	31719	31719	8	528	39162	39162
4	528	42094	42094	9	528	11060	11060
	AREA	Ratio IntDen ATF4/Vinculin
1	528	0.151353
2	528	0.159466
3	528	1.23465
4	528	0.262745

## Sheet: FigS3_A
Time [min.]:	UV [A.U.]:	Conductivity [mS/cm]:	Events:		WT				Time [min.]:	UV [A.U.]:	Conductivity [mS/cm]:	Events:		OMO
0	0.498	1.76	Fraction 1.21 min						0	0.3316	1.78	Fraction 1.39 min
0.017	0.4967	1.78	Fraction 2.21 min						0.017	0.3266	1.76	Fraction 2.39 min
0.033	0.4911	1.76	Fraction 3.21 min						0.033	0.3257	1.78	Fraction 3.39 min
0.05	0.4895	1.78	Fraction 4.21 min						0.05	0.327	1.76	Fraction 4.39 min
0.067	0.4916	1.76	Fraction 5.21 min						0.067	0.3299	1.76	Fraction 5.39 min
0.083	0.4935	1.76	Fraction 6.21 min						0.083	0.3226	1.76	Fraction 6.39 min
0.1	0.4824	1.76	Fraction 7.21 min						0.1	0.312	1.76	Fraction 7.39 min
0.117	0.4675	1.76	Fraction 8.21 min						0.117	0.306	1.76	Fraction 8.39 min
0.133	0.467	1.76	Fraction 9.21 min						0.133	0.3098	1.76	Fraction 9.39 min
0.15	0.478	1.76							0.15	0.3099	1.78
0.167	0.484	1.76							0.167	0.3072	1.76
0.183	0.4774	1.78							0.183	0.305	1.76
0.2	0.4636	1.76							0.2	0.3099	1.76
0.217	0.4584	1.76							0.217	0.3126	1.76
0.233	0.4584	1.76							0.233	0.3096	1.76
0.25	0.4608	1.76							0.25	0.3116	1.76
0.267	0.4614	1.76							0.267	0.3132	1.76
0.283	0.4602	1.76							0.283	0.3137	1.78
0.3	0.4593	1.76							0.3	0.3139	1.76
0.317	0.4606	1.78							0.317	0.3167	1.76
0.333	0.4627	1.76							0.333	0.3164	1.76
0.35	0.4631	1.76							0.35	0.3122	1.76
0.367	0.4622	1.76							0.367	0.3115	1.76
0.383	0.4602	1.78							0.383	0.3114	1.78
0.4	0.4584	1.76							0.4	0.3106	1.76
0.417	0.4562	1.76							0.417	0.3113	1.78
0.433	0.4529	1.76							0.433	0.3121	1.76
0.45	0.449	1.76							0.45	0.3142	1.78
0.467	0.446	1.78							0.467	0.3183	1.76
0.483	0.4427	1.76							0.483	0.3226	1.76
0.5	0.4384	1.78							0.5	0.3255	1.76
0.517	0.4346	1.76							0.517	0.3284	1.76
0.533	0.4299	1.76							0.533	0.33	1.78
0.55	0.4242	1.76							0.55	0.3289	1.76
0.567	0.4194	1.76							0.567	0.3278	1.78
0.583	0.4141	1.78							0.583	0.3265	1.74
0.6	0.4075	1.76							0.6	0.3239	1.76
0.617	0.402	1.76							0.617	0.3206	1.76
0.633	0.396	1.76							0.633	0.317	1.76
0.65	0.3892	1.76							0.65	0.3154	1.76
0.667	0.3841	1.76							0.667	0.3115	1.76
0.683	0.3782	1.76							0.683	0.3079	1.76
0.7	0.3717	1.76							0.7	0.3058	1.76
0.717	0.3656	1.76							0.717	0.3035	1.76
0.733	0.3592	1.76							0.733	0.3015	1.76
0.75	0.3519	1.76							0.75	0.2979	1.76
0.767	0.3458	1.78							0.767	0.2946	1.76
0.783	0.3383	1.76							0.783	0.2902	1.78
0.8	0.3296	1.76							0.8	0.286	1.76
0.817	0.3224	1.76							0.817	0.282	1.76
0.833	0.3153	1.76							0.833	0.2793	1.76
0.85	0.307	1.76							0.85	0.276	1.76
0.867	0.2997	1.74							0.867	0.2713	1.76
0.883	0.2917	1.78							0.883	0.2661	1.78
0.9	0.2842	1.76							0.9	0.2623	1.76
0.917	0.2783	1.76							0.917	0.2579	1.76
0.933	0.2708	1.76							0.933	0.2523	1.76
0.95	0.2621	1.76							0.95	0.2474	1.76
0.967	0.256	1.76							0.967	0.242	1.78
0.983	0.2503	1.78							0.983	0.2368	1.76
1	0.2445	1.76							1	0.2324	1.76
1.017	0.2391	1.76							1.017	0.2272	1.76
1.033	0.2327	1.76							1.033	0.2208	1.76
1.05	0.2255	1.78							1.05	0.2168	1.76
1.067	0.22	1.76							1.067	0.2121	1.76
1.083	0.2145	1.76							1.083	0.2047	1.78
1.1	0.2088	1.76							1.1	0.1985	1.76
1.117	0.2041	1.76							1.117	0.1925	1.76
1.133	0.1981	1.78							1.133	0.1865	1.76
1.15	0.1909	1.76							1.15	0.1812	1.74
1.167	0.185	1.76							1.167	0.1757	1.76
1.183	0.1789	1.78							1.183	0.17	1.76
1.2	0.1727	1.76							1.2	0.1652	1.76
1.217	0.1677	1.76							1.217	0.1598	1.76
1.233	0.1625	1.76							1.233	0.1541	1.76
1.25	0.1569	1.76							1.25	0.1495	1.76
1.267	0.1524	1.76							1.267	0.1446	1.76
1.283	0.1476	1.76							1.283	0.1394	1.74
1.3	0.1426	1.76							1.3	0.1352	1.78
1.317	0.1387	1.76							1.317	0.1305	1.76
1.333	0.1348	1.76							1.333	0.1256	1.78
1.35	0.1308	1.76							1.35	0.1221	1.74
1.367	0.1275	1.78							1.367	0.1185	1.76
1.383	0.1239	1.78							1.383	0.1145	1.76
1.4	0.12	1.74							1.4	0.1115	1.76
1.417	0.1171	1.76							1.417	0.1085	1.76
1.433	0.1137	1.78							1.433	0.1053	1.76
1.45	0.1101	1.76							1.45	0.1027	1.76
1.467	0.1073	1.76							1.467	0.0999	1.76
1.483	0.1042	1.76							1.483	0.0969	1.78
1.5	0.101	1.76							1.5	0.0945	1.76
1.517	0.0984	1.76							1.517	0.0918	1.76
1.533	0.0957	1.76							1.533	0.0888	1.76
1.55	0.0927	1.76							1.55	0.0867	1.76
1.567	0.0902	1.76							1.567	0.0844	1.76
1.583	0.0876	1.76							1.583	0.082	1.76
1.6	0.0848	1.78							1.6	0.0801	1.76
1.617	0.0826	1.76							1.617	0.078	1.76
1.633	0.0803	1.76							1.633	0.0759	1.76
1.65	0.0777	1.76							1.65	0.0743	1.76
1.667	0.0756	1.74							1.667	0.0724	1.76
1.683	0.0733	1.76							1.683	0.0705	1.76
1.7	0.071	1.76							1.7	0.0689	1.76
1.717	0.0691	1.78							1.717	0.0673	1.76
1.733	0.067	1.76							1.733	0.0655	1.76
1.75	0.065	1.78							1.75	0.0641	1.76
1.767	0.0633	1.76							1.767	0.0627	1.76
1.783	0.0615	1.78							1.783	0.0611	1.76
1.8	0.0596	1.76							1.8	0.0599	1.76
1.817	0.0582	1.78							1.817	0.0585	1.76
1.833	0.0566	1.76							1.833	0.0572	1.76
1.85	0.055	1.76							1.85	0.0561	1.76
1.867	0.0537	1.76							1.867	0.0548	1.76
1.883	0.0525	1.76							1.883	0.0535	1.76
1.9	0.0511	1.76							1.9	0.0526	1.76
1.917	0.0499	1.78							1.917	0.0515	1.76
1.933	0.0486	1.76							1.933	0.0504	1.76
1.95	0.0472	1.76							1.95	0.0495	1.74
1.967	0.0462	1.78							1.967	0.0485	1.76
1.983	0.0451	1.76							1.983	0.0475	1.76
2	0.0439	1.76							2	0.0466	1.76
2.017	0.043	1.76							2.017	0.0457	1.76
2.033	0.042	1.78							2.033	0.0448	1.78
2.05	0.0409	1.76							2.05	0.0441	1.76
2.067	0.04	1.78							2.067	0.0432	1.76
2.083	0.0392	1.76							2.083	0.0423	1.76
2.1	0.0382	1.76							2.1	0.0417	1.78
2.117	0.0374	1.76							2.117	0.0411	1.76
2.133	0.0365	1.76							2.133	0.0407	1.78
2.15	0.0356	1.76							2.15	0.0404	1.76
2.167	0.035	1.76							2.167	0.0401	1.76
2.183	0.0343	1.76							2.183	0.0398	1.76
2.2	0.0335	1.76							2.2	0.0396	1.76
2.217	0.0328	1.76							2.217	0.0395	1.76
2.233	0.0323	1.78							2.233	0.0396	1.76
2.25	0.0317	1.76							2.25	0.0397	1.78
2.267	0.0312	1.76							2.267	0.0399	1.76
2.283	0.0307	1.78							2.283	0.0404	1.78
2.3	0.0302	1.76							2.3	0.0408	1.78
2.317	0.0299	1.76							2.317	0.0413	1.76
2.333	0.0297	1.76							2.333	0.042	1.76
2.35	0.0295	1.76							2.35	0.0427	1.76
2.367	0.0294	1.76							2.367	0.0436	1.76
2.383	0.0293	1.76							2.383	0.0445	1.76
2.4	0.0293	1.78							2.4	0.0453	1.76
2.417	0.0293	1.76							2.417	0.0462	1.78
2.433	0.0295	1.76							2.433	0.0473	1.76
2.45	0.0298	1.76							2.45	0.0481	1.76
2.467	0.0302	1.76							2.467	0.0489	1.76
2.483	0.0306	1.78							2.483	0.0499	1.76
2.5	0.0311	1.76							2.5	0.0506	1.78
2.517	0.0316	1.76							2.517	0.0512	1.76
2.533	0.0323	1.78							2.533	0.0519	1.76
2.55	0.033	1.76							2.55	0.0523	1.76
2.567	0.0336	1.76							2.567	0.0528	1.76
2.583	0.0343	1.76							2.583	0.0531	1.76
2.6	0.035	1.76							2.6	0.0532	1.76
2.617	0.0356	1.78							2.617	0.0531	1.76
2.633	0.0361	1.76							2.633	0.0528	1.76
2.65	0.0367	1.78							2.65	0.0525	1.78
2.667	0.0371	1.76							2.667	0.052	1.74
2.683	0.0375	1.76							2.683	0.0513	1.76
2.7	0.0378	1.78							2.7	0.0506	1.76
2.717	0.0379	1.76							2.717	0.05	1.76
2.733	0.0381	1.78							2.733	0.0491	1.76
2.75	0.0382	1.78							2.75	0.0483	1.76
2.767	0.0381	1.78							2.767	0.0474	1.76
2.783	0.038	1.76							2.783	0.0465	1.76
2.8	0.0377	1.76							2.8	0.0458	1.76
2.817	0.0375	1.76							2.817	0.0449	1.76
2.833	0.0372	1.76							2.833	0.0438	1.76
2.85	0.0367	1.76							2.85	0.0431	1.76
2.867	0.0362	1.76							2.867	0.0423	1.76
2.883	0.0357	1.78							2.883	0.0413	1.76
2.9	0.0351	1.78							2.9	0.0406	1.76
2.917	0.0346	1.78							2.917	0.0398	1.76
2.933	0.034	1.76							2.933	0.0389	1.76
2.95	0.0333	1.78							2.95	0.0382	1.78
2.967	0.0327	1.78							2.967	0.0374	1.74
2.983	0.0321	1.78							2.983	0.0367	1.76
3	0.0314	1.76							3	0.0361	1.76
3.017	0.0308	1.76							3.017	0.0354	1.78
3.033	0.0301	1.76							3.033	0.0346	1.76
3.05	0.0294	1.78							3.05	0.034	1.76
3.067	0.0288	1.78							3.067	0.0334	1.74
3.083	0.0282	1.76							3.083	0.0328	1.78
3.1	0.0275	1.76							3.1	0.0322	1.76
3.117	0.027	1.76							3.117	0.0317	1.76
3.133	0.0265	1.78							3.133	0.0311	1.76
3.15	0.0259	1.76							3.15	0.0306	1.77
3.167	0.0254	1.78							3.167	0.0302	1.76
3.183	0.0248	1.76							3.183	0.0297	1.76
3.2	0.0244	1.74							3.2	0.0293	1.76
3.217	0.0239	1.78							3.217	0.029	1.76
3.233	0.0234	1.76							3.233	0.0286	1.76
3.25	0.0229	1.78							3.25	0.0283	1.78
3.267	0.0226	1.76							3.267	0.028	1.76
3.283	0.0222	1.76							3.283	0.0277	1.76
3.3	0.0217	1.76							3.3	0.0274	1.76
3.317	0.0213	1.76							3.317	0.0272	1.78
3.333	0.021	1.76							3.333	0.0269	1.76
3.35	0.0207	1.76							3.35	0.0267	1.76
3.367	0.0205	1.78							3.367	0.0266	1.76
3.383	0.0203	1.76							3.383	0.0266	1.74
3.4	0.0201	1.76							3.4	0.0266	1.76
3.417	0.0199	1.76							3.417	0.0267	1.76
3.433	0.0196	1.76							3.433	0.0271	1.76
3.45	0.0194	1.76							3.45	0.0274	1.76
3.467	0.0192	1.76							3.467	0.0279	1.76
3.483	0.019	1.76							3.483	0.0285	1.76
3.5	0.0188	1.76							3.5	0.0291	1.76
3.517	0.0186	1.76							3.517	0.0299	1.76
3.533	0.0184	1.76							3.533	0.0307	1.76
3.55	0.0183	1.76							3.55	0.0315	1.76
3.567	0.0181	1.76							3.567	0.0325	1.76
3.583	0.0179	1.76							3.583	0.0336	1.76
3.6	0.0178	1.76							3.6	0.0343	1.76
3.617	0.0176	1.76							3.617	0.0351	1.76
3.633	0.0175	1.78							3.633	0.0361	1.76
3.65	0.0175	1.76							3.65	0.0369	1.76
3.667	0.0175	1.76							3.667	0.0375	1.76
3.683	0.0175	1.76							3.683	0.0382	1.76
3.7	0.0175	1.76							3.7	0.0387	1.76
3.717	0.0176	1.76							3.717	0.0392	1.74
3.733	0.0178	1.78							3.733	0.0395	1.77
3.75	0.018	1.76							3.75	0.0397	1.76
3.767	0.0183	1.78							3.767	0.0399	1.76
3.783	0.0186	1.76							3.783	0.0398	1.76
3.8	0.0189	1.78							3.8	0.0395	1.76
3.817	0.0193	1.76							3.817	0.0393	1.76
3.833	0.0197	1.76							3.833	0.0388	1.76
3.85	0.0202	1.78							3.85	0.0383	1.77
3.867	0.0206	1.76							3.867	0.0377	1.76
3.883	0.021	1.78							3.883	0.0372	1.76
3.9	0.0215	1.76							3.9	0.0366	1.77
3.917	0.0219	1.76							3.917	0.0361	1.76
3.933	0.0223	1.76							3.933	0.0356	1.76
3.95	0.0227	1.76							3.95	0.0352	1.76
3.967	0.023	1.76							3.967	0.0349	1.77
3.983	0.0233	1.76							3.983	0.0345	1.76
4	0.0237	1.76							4	0.0342	1.76
4.017	0.0238	1.76							4.017	0.034	1.77
4.033	0.024	1.76							4.033	0.0337	1.77
4.05	0.0241	1.76							4.05	0.0334	1.76
4.067	0.0242	1.76							4.067	0.0334	1.76
4.083	0.0243	1.76							4.083	0.0333	1.77
4.1	0.0243	1.78							4.1	0.0331	1.76
4.117	0.0242	1.74							4.117	0.0329	1.77
4.133	0.0241	1.78							4.133	0.033	1.76
4.15	0.024	1.76							4.15	0.0332	1.76
4.167	0.0238	1.76							4.167	0.0335	1.76
4.183	0.0236	1.76							4.183	0.034	1.76
4.2	0.0234	1.76							4.2	0.0346	1.76
4.217	0.0232	1.76							4.217	0.0354	1.76
4.233	0.023	1.78							4.233	0.0366	1.76
4.25	0.0228	1.76							4.25	0.0378	1.76
4.267	0.0226	1.76							4.267	0.0395	1.76
4.283	0.0225	1.76							4.283	0.0416	1.76
4.3	0.0224	1.76							4.3	0.0435	1.76
4.317	0.0223	1.76							4.317	0.0459	1.77
4.333	0.0222	1.76							4.333	0.0491	1.76
4.35	0.0222	1.76							4.35	0.0516	1.76
4.367	0.0222	1.76							4.367	0.0544	1.76
4.383	0.0222	1.76							4.383	0.0574	1.77
4.4	0.0222	1.78							4.4	0.0599	1.76
4.417	0.0221	1.76							4.417	0.0626	1.77
4.433	0.0221	1.76							4.433	0.0652	1.76
4.45	0.0222	1.76							4.45	0.0672	1.76
4.467	0.0224	1.76							4.467	0.0696	1.76
4.483	0.0226	1.76							4.483	0.0723	1.77
4.5	0.0229	1.76							4.5	0.0738	1.77
4.517	0.0232	1.78							4.517	0.0749	1.76
4.533	0.0238	1.76							4.533	0.0757	1.76
4.55	0.0244	1.76							4.55	0.0759	1.76
4.567	0.025	1.76							4.567	0.0755	1.76
4.583	0.0259	1.76							4.583	0.0744	1.76
4.6	0.027	1.76							4.6	0.0733	1.76
4.617	0.028	1.78							4.617	0.0721	1.76
4.633	0.0293	1.76							4.633	0.071	1.76
4.65	0.0308	1.76							4.65	0.0704	1.76
4.667	0.0322	1.76							4.667	0.0696	1.76
4.683	0.0338	1.76							4.683	0.0686	1.77
4.7	0.0355	1.76							4.7	0.0678	1.76
4.717	0.037	1.76							4.717	0.0669	1.76
4.733	0.0388	1.76							4.733	0.0657	1.76
4.75	0.0408	1.76							4.75	0.0647	1.76
4.767	0.0423	1.76							4.767	0.0635	1.76
4.783	0.0437	1.78							4.783	0.0622	1.74
4.8	0.0452	1.76							4.8	0.061	1.76
4.817	0.0463	1.76							4.817	0.0599	1.76
4.833	0.0472	1.76							4.833	0.0587	1.77
4.85	0.048	1.78							4.85	0.0578	1.77
4.867	0.0483	1.76							4.867	0.0569	1.77
4.883	0.0485	1.78							4.883	0.0559	1.77
4.9	0.0484	1.76							4.9	0.0549	1.77
4.917	0.0482	1.76							4.917	0.054	1.76
4.933	0.0477	1.76							4.933	0.0531	1.76
4.95	0.0469	1.76							4.95	0.0522	1.76
4.967	0.0462	1.76							4.967	0.0512	1.77
4.983	0.0454	1.78							4.983	0.0502	1.76
5	0.0443	1.76							5	0.0494	1.76
5.017	0.0433	1.76							5.017	0.0486	1.76
5.033	0.0424	1.76							5.033	0.0475	1.76
5.05	0.0413	1.76							5.05	0.0467	1.76
5.067	0.0404	1.76							5.067	0.0459	1.76
5.083	0.0395	1.76							5.083	0.045	1.76
5.1	0.0384	1.76							5.1	0.0443	1.77
5.117	0.0377	1.76							5.117	0.0435	1.76
5.133	0.0368	1.76							5.133	0.0428	1.76
5.15	0.036	1.78							5.15	0.0423	1.76
5.167	0.0353	1.76							5.167	0.0416	1.76
5.183	0.0344	1.76							5.183	0.0408	1.76
5.2	0.0338	1.74							5.2	0.0403	1.74
5.217	0.0332	1.76							5.217	0.0398	1.77
5.233	0.0326	1.76							5.233	0.0392	1.76
5.25	0.0319	1.76							5.25	0.0387	1.76
5.267	0.0313	1.78							5.267	0.0382	1.76
5.283	0.0308	1.74							5.283	0.0376	1.77
5.3	0.0301	1.76							5.3	0.0371	1.76
5.317	0.0296	1.78							5.317	0.0365	1.77
5.333	0.0292	1.76							5.333	0.0358	1.76
5.35	0.0287	1.76							5.35	0.0352	1.77
5.367	0.0283	1.76							5.367	0.0345	1.76
5.383	0.0278	1.76							5.383	0.0339	1.76
5.4	0.0271	1.76							5.4	0.0335	1.76
5.417	0.0266	1.76							5.417	0.033	1.76
5.433	0.0262	1.76							5.433	0.0325	1.74
5.45	0.0258	1.76							5.45	0.032	1.76
5.467	0.0255	1.76							5.467	0.0316	1.76
5.483	0.0251	1.76							5.483	0.0312	1.76
5.5	0.0247	1.74							5.5	0.0308	1.76
5.517	0.0245	1.76							5.517	0.0304	1.77
5.533	0.0241	1.74							5.533	0.03	1.76
5.55	0.0237	1.76							5.55	0.0297	1.76
5.567	0.0234	1.76							5.567	0.0294	1.76
5.583	0.023	1.76							5.583	0.0291	1.77
5.6	0.0227	1.76							5.6	0.0289	1.77
5.617	0.0225	1.76							5.617	0.0288	1.76
5.633	0.0223	1.76							5.633	0.0285	1.76
5.65	0.022	1.76							5.65	0.0282	1.76
5.667	0.0217	1.74							5.667	0.0281	1.76
5.683	0.0214	1.76							5.683	0.0281	1.77
5.7	0.021	1.76							5.7	0.0281	1.76
5.717	0.0207	1.76							5.717	0.0282	1.77
5.733	0.0204	1.76							5.733	0.0282	1.77
5.75	0.0201	1.76							5.75	0.0284	1.76
5.767	0.0199	1.76							5.767	0.0285	1.77
5.783	0.0198	1.78							5.783	0.0287	1.76
5.8	0.0196	1.74							5.8	0.0288	1.76
5.817	0.0195	1.78							5.817	0.0288	1.77
5.833	0.0196	1.76							5.833	0.0289	1.76
5.85	0.0197	1.78							5.85	0.0289	1.77
5.867	0.0198	1.76							5.867	0.029	1.76
5.883	0.02	1.76							5.883	0.0289	1.76
5.9	0.0203	1.76							5.9	0.0288	1.76
5.917	0.0206	1.76							5.917	0.0287	1.77
5.933	0.0209	1.76							5.933	0.0285	1.76
5.95	0.0212	1.76							5.95	0.0283	1.77
5.967	0.0214	1.76							5.967	0.0281	1.76
5.983	0.0216	1.76							5.983	0.0278	1.76
6	0.0216	1.76							6	0.0277	1.76
6.017	0.0216	1.76							6.017	0.0275	1.76
6.033	0.0216	1.76							6.033	0.0273	1.76
6.05	0.0217	1.78							6.05	0.0271	1.76
6.067	0.0217	1.76							6.067	0.027	1.76
6.083	0.0217	1.78							6.083	0.0269	1.76
6.1	0.0218	1.76							6.1	0.0268	1.77
6.117	0.0219	1.76							6.117	0.0267	1.76
6.133	0.022	1.76							6.133	0.0267	1.77
6.15	0.022	1.76							6.15	0.0266	1.76
6.167	0.0221	1.78							6.167	0.0265	1.76
6.183	0.0221	1.78							6.183	0.0264	1.76
6.2	0.0221	1.76							6.2	0.0263	1.77
6.217	0.0221	1.76							6.217	0.0261	1.76
6.233	0.022	1.76							6.233	0.0259	1.76
6.25	0.0219	1.76							6.25	0.0258	1.76
6.267	0.0218	1.76							6.267	0.0257	1.77
6.283	0.0217	1.76							6.283	0.0255	1.76
6.3	0.0216	1.76							6.3	0.0254	1.74
6.317	0.0215	1.76							6.317	0.0252	1.77
6.333	0.0214	1.76							6.333	0.0251	1.76
6.35	0.0212	1.78							6.35	0.025	1.76
6.367	0.0211	1.74							6.367	0.0248	1.76
6.383	0.0209	1.76							6.383	0.0246	1.76
6.4	0.0208	1.76							6.4	0.0245	1.77
6.417	0.0208	1.76							6.417	0.0244	1.76
6.433	0.0208	1.76							6.433	0.0243	1.77
6.45	0.0209	1.76							6.45	0.0243	1.76
6.467	0.0211	1.76							6.467	0.0243	1.76
6.483	0.0214	1.76							6.483	0.0243	1.76
6.5	0.0218	1.76							6.5	0.0243	1.76
6.517	0.0222	1.76							6.517	0.0244	1.76
6.533	0.0228	1.76							6.533	0.0247	1.76
6.55	0.0233	1.76							6.55	0.0249	1.77
6.567	0.0236	1.76							6.567	0.0252	1.77
6.583	0.0241	1.78							6.583	0.0257	1.76
6.6	0.0248	1.76							6.6	0.0263	1.77
6.617	0.0254	1.76							6.617	0.0269	1.77
6.633	0.0257	1.76							6.633	0.0277	1.76
6.65	0.026	1.76							6.65	0.0283	1.76
6.667	0.0262	1.76							6.667	0.029	1.76
6.683	0.0264	1.78							6.683	0.0297	1.76
6.7	0.0266	1.76							6.7	0.0302	1.76
6.717	0.0268	1.76							6.717	0.0306	1.76
6.733	0.0269	1.76							6.733	0.031	1.77
6.75	0.027	1.76							6.75	0.0313	1.76
6.767	0.027	1.76							6.767	0.0315	1.76
6.783	0.0269	1.76							6.783	0.0315	1.77
6.8	0.0268	1.76							6.8	0.0315	1.76
6.817	0.0266	1.76							6.817	0.0316	1.76
6.833	0.0265	1.76							6.833	0.0316	1.76
6.85	0.0263	1.78							6.85	0.0315	1.76
6.867	0.0262	1.76							6.867	0.0314	1.77
6.883	0.0262	1.78							6.883	0.0313	1.77
6.9	0.0263	1.76							6.9	0.0313	1.76
6.917	0.0265	1.78							6.917	0.0312	1.76
6.933	0.0268	1.76							6.933	0.0311	1.77
6.95	0.0275	1.76							6.95	0.031	1.76
6.967	0.0282	1.76							6.967	0.0309	1.77
6.983	0.0292	1.76							6.983	0.0308	1.77
7	0.0303	1.76							7	0.0307	1.76
7.017	0.0311	1.78							7.017	0.0305	1.76
7.033	0.0318	1.78							7.033	0.0304	1.76
7.05	0.0324	1.76							7.05	0.0302	1.76
7.067	0.0328	1.76							7.067	0.0301	1.77
7.083	0.0331	1.76							7.083	0.0299	1.76
7.1	0.0333	1.76							7.1	0.0298	1.76
7.117	0.0334	1.76							7.117	0.0298	1.76
7.133	0.0335	1.76							7.133	0.0299	1.77
7.15	0.0335	1.76							7.15	0.03	1.76
7.167	0.0334	1.76							7.167	0.0304	1.76
7.183	0.0331	1.76							7.183	0.0311	1.76
7.2	0.0327	1.76							7.2	0.0318	1.76
7.217	0.0323	1.76							7.217	0.0327	1.76
7.233	0.0319	1.76							7.233	0.0338	1.76
7.25	0.0316	1.76							7.25	0.0348	1.76
7.267	0.0315	1.76							7.267	0.0358	1.76
7.283	0.0314	1.78							7.283	0.037	1.76
7.3	0.0315	1.76							7.3	0.0378	1.76
7.317	0.0318	1.76							7.317	0.0385	1.76
7.333	0.0325	1.76							7.333	0.0391	1.76
7.35	0.0333	1.76							7.35	0.0396	1.77
7.367	0.034	1.76							7.367	0.04	1.74
7.383	0.0348	1.78							7.383	0.0402	1.76
7.4	0.0355	1.76							7.4	0.0403	1.76
7.417	0.036	1.76							7.417	0.0403	1.76
7.433	0.0364	1.76							7.433	0.0405	1.77
7.45	0.0366	1.76							7.45	0.0405	1.76
7.467	0.0367	1.77							7.467	0.0402	1.77
7.483	0.0367	1.76							7.483	0.0398	1.76
7.5	0.0367	1.76							7.5	0.0394	1.77
7.517	0.0365	1.76							7.517	0.0389	1.76
7.533	0.0363	1.76							7.533	0.0384	1.76
7.55	0.0361	1.77							7.55	0.038	1.76
7.567	0.0358	1.76							7.567	0.0376	1.76
7.583	0.0356	1.76							7.583	0.0373	1.76
7.6	0.0353	1.77							7.6	0.0371	1.76
7.617	0.0351	1.76							7.617	0.037	1.76
7.633	0.035	1.77							7.633	0.0369	1.76
7.65	0.035	1.76							7.65	0.0371	1.76
7.667	0.0352	1.77							7.667	0.0375	1.77
7.683	0.0354	1.76							7.683	0.0381	1.76
7.7	0.0359	1.76							7.7	0.0387	1.76
7.717	0.0363	1.76							7.717	0.0396	1.74
7.733	0.0369	1.76							7.733	0.0407	1.77
7.75	0.0375	1.76							7.75	0.0417	1.76
7.767	0.038	1.76							7.767	0.0426	1.76
7.783	0.0383	1.76							7.783	0.0437	1.76
7.8	0.0383	1.76							7.8	0.0444	1.76
7.817	0.0383	1.76							7.817	0.0452	1.76
7.833	0.0383	1.74							7.833	0.0461	1.76
7.85	0.038	1.76							7.85	0.0467	1.76
7.867	0.0377	1.76							7.867	0.0471	1.76
7.883	0.0374	1.76							7.883	0.0474	1.76
7.9	0.037	1.77							7.9	0.0477	1.76
7.917	0.0368	1.76							7.917	0.0477	1.77
7.933	0.0366	1.76							7.933	0.0477	1.76
7.95	0.0366	1.76							7.95	0.0477	1.76
7.967	0.0367	1.76							7.967	0.0476	1.76
7.983	0.0369	1.77							7.983	0.0471	1.76
8	0.0372	1.74							8	0.0465	1.77
8.017	0.0375	1.76							8.017	0.0459	1.76
8.033	0.0378	1.76							8.033	0.0453	1.76
8.05	0.0381	1.76							8.05	0.0449	1.76
8.067	0.0383	1.77							8.067	0.0447	1.77
8.083	0.0383	1.76							8.083	0.0447	1.77
8.1	0.0383	1.77							8.1	0.0449	1.76
8.117	0.0381	1.76							8.117	0.0453	1.76
8.133	0.0379	1.76							8.133	0.046	1.77
8.15	0.0377	1.76							8.15	0.0466	1.76
8.167	0.0376	1.76							8.167	0.0473	1.76
8.183	0.0374	1.76							8.183	0.0482	1.76
8.2	0.0373	1.76							8.2	0.0488	1.77
8.217	0.0372	1.76							8.217	0.0494	1.76
8.233	0.0371	1.76							8.233	0.0499	1.76
8.25	0.0371	1.74							8.25	0.0502	1.76
8.267	0.0372	1.76							8.267	0.0505	1.76
8.283	0.0373	1.76							8.283	0.0505	1.77
8.3	0.0375	1.76							8.3	0.0505	1.76
8.317	0.0376	1.76							8.317	0.0505	1.77
8.333	0.0376	1.76							8.333	0.0503	1.76
8.35	0.0376	1.76							8.35	0.0501	1.76
8.367	0.0376	1.76							8.367	0.0498	1.76
8.383	0.0376	1.76							8.383	0.0494	1.76
8.4	0.0375	1.76							8.4	0.0492	1.76
8.417	0.0374	1.76							8.417	0.0491	1.74
8.433	0.0373	1.76							8.433	0.0491	1.76
8.45	0.0372	1.76							8.45	0.0491	1.76
8.467	0.0371	1.76							8.467	0.0493	1.77
8.483	0.037	1.76							8.483	0.0496	1.76
8.5	0.037	1.76							8.5	0.0499	1.76
8.517	0.037	1.76							8.517	0.0503	1.76
8.533	0.037	1.76							8.533	0.0508	1.77
8.55	0.037	1.76							8.55	0.0513	1.76
8.567	0.037	1.76							8.567	0.0518	1.77
8.583	0.037	1.76							8.583	0.0522	1.76
8.6	0.0369	1.76							8.6	0.0524	1.77
8.617	0.0369	1.76							8.617	0.0525	1.76
8.633	0.0369	1.76							8.633	0.0526	1.76
8.65	0.0369	1.76							8.65	0.0526	1.76
8.667	0.0368	1.76							8.667	0.0525	1.76
8.683	0.0368	1.76							8.683	0.0524	1.76
8.7	0.0368	1.76							8.7	0.0523	1.76
8.717	0.0367	1.76							8.717	0.0522	1.77
8.733	0.0366	1.76							8.733	0.0521	1.74
8.75	0.0366	1.76							8.75	0.052	1.76
8.767	0.0366	1.76							8.767	0.0519	1.77
8.783	0.0366	1.76							8.783	0.052	1.76
8.8	0.0365	1.76							8.8	0.0521	1.77
8.817	0.0365	1.76							8.817	0.0524	1.74
8.833	0.0365	1.74							8.833	0.0526	1.76
8.85	0.0365	1.76							8.85	0.0528	1.76
8.867	0.0365	1.76							8.867	0.0531	1.76
8.883	0.0365	1.76							8.883	0.0534	1.77
8.9	0.0365	1.76							8.9	0.0536	1.76
8.917	0.0364	1.76							8.917	0.0537	1.77
8.933	0.0364	1.74							8.933	0.0538	1.76
8.95	0.0364	1.77							8.95	0.0538	1.77
8.967	0.0364	1.76							8.967	0.0537	1.76
8.983	0.0364	1.76							8.983	0.0537	1.77
9	0.0364	1.76							9	0.0539	1.77
9.017	0.0365	1.76							9.017	0.054	1.76
9.033	0.0366	1.76							9.033	0.0542	1.76
9.05	0.0367	1.76							9.05	0.0543	1.76
9.067	0.0368	1.76							9.067	0.0547	1.74
9.083	0.037	1.76							9.083	0.0551	1.76
9.1	0.037	1.76							9.1	0.0554	1.76
9.117	0.0371	1.76							9.117	0.0557	1.76
9.133	0.0371	1.76							9.133	0.0558	1.77
9.15	0.0372	1.76							9.15	0.0558	1.76
9.167	0.0373	1.76							9.167	0.0556	1.77
9.183	0.0373	1.76		#VALUE!					9.183	0.0555	1.76
9.2	0.0374	1.74							9.2	0.0555	1.76
9.217	0.0374	1.76							9.217	0.0555	1.77
									9.233	0.0555	1.77
									9.25	0.0556	1.76
									9.267	0.0557	1.76
									9.283	0.0558	1.76
									9.3	0.0558	1.76
									9.317	0.0558	1.77
									9.333	0.0558	1.77
									9.35	0.0559	1.76
									9.367	0.056	1.77
									9.383	0.0562	1.76
									9.4	0.0564	1.76
									9.417	0.0569	1.76
									9.433	0.058	1.76
									9.45	0.0596	1.76
									9.467	0.0624	1.76
									9.483	0.0666	1.76
									9.5	0.0703	1.76
									9.517	0.0736	1.76
									9.533	0.0762	1.76

## Sheet: FigS3_B
Cell Titer plating T0 14.03.22																	Cell Titer 12h 14.03.22																	Cell Titer 48h 14.03.22
	OD(535-590)1	OD(550-650)2	OD(550-650)3	OD(550-650)4	MEAN OD	SD OD	OD1-BK	OD2-BK	OD3-BK	OD4-BK	OD2-BK	OD3-BK	OD4-BK	MEAN OD-BK	SD OD			OD(535-590)1	OD(550-650)2	OD(550-650)3	OD(550-650)4	MEAN OD	SD OD	OD1-BK	OD2-BK	OD3-BK	OD4-BK	OD2-BK	OD3-BK	OD4-BK	MEAN OD-BK	SD OD			OD(535-590)1	OD(550-650)2	OD(550-650)3	OD(550-650)4	MEAN OD	SD OD	OD1-BK	OD2-BK	OD3-BK	OD4-BK	OD2-BK	OD3-BK	OD4-BK	MEAN OD-BK	SD OD
BK1	28437	28920	28646	28216	28554.8	300.195	-117.75	365.25	91.25	-338.75	365.25	91.25	-338.75	0	345.942		BK1	28189	28089	28293	28140	28177.8	87.0072	11.25	-88.75	115.25	-37.75	-88.75	115.25	-37.75	0	88.3346		BK1	20204	20253	20383	20665	20376.2	206.787	-172.25	-123.25	6.75	288.75	-123.25	6.75	288.75	0	207.251
wt1 2,5x10(3)	31356	33450	33358	33524	32922	1046.21	2801.25	4895.25	4803.25	4969.25	4895.25	4803.25	4969.25	4367.25	78.8078		wt1 2,5x10(3)	33592	34140	34085	33705	33880.5	272.759	5414.25	5962.25	5907.25	5527.25	5962.25	5907.25	5527.25	5702.75	236.339		wt1 2,5x10(3)	36700.3	37058	36399	36644	36700.3	271.969	16324.1	16681.8	16022.8	16267.8	16681.8	16022.8	16267.8	16324.1	273.423
wt1 5x10(3)	34040	34372	33956	33792	34040	244.12	5485.25	5817.25	5401.25	5237.25	5817.25	5401.25	5237.25	5485.25	273.808		wt1 5x10(3)	34187.3	34224	33939	34399	34187.3	189.576	6009.58	6046.25	5761.25	6221.25	6046.25	5761.25	6221.25	6009.58	217.117		wt1 5x10(3)	36911	36997	36818	36918	36911	73.2439	16534.8	16620.8	16441.8	16541.8	16620.8	16441.8	16541.8	16534.8	73.3275
wt1 10(4)	34894.3	34789	34942	34952	34894.3	74.5937	6339.58	6234.25	6387.25	6397.25	6234.25	6387.25	6397.25	6339.58	79.9724		wt1 10(4)	35171.7	35542	34367	35606	35171.7	569.585	6993.92	7364.25	6189.25	7428.25	7364.25	6189.25	7428.25	6993.92	609.58		wt1 10(4)	37512.7	37926	37596	37016	37512.7	376.15	17136.4	17549.8	17219.8	16639.8	17549.8	17219.8	16639.8	17136.4	450.731
wt1 2x10(4)	35433.7	35060	35465	35776	35433.7	293.144	6878.92	6505.25	6910.25	7221.25	6505.25	6910.25	7221.25	6878.92	339.458		wt1 2x10(4)	36140.7	36014	36445	35963	36140.7	216.201	7962.92	7836.25	8267.25	7785.25	7836.25	8267.25	7785.25	7962.92	233.74		wt1 2x10(4)	40271	38518	38844	38837	39117.5	783.889	19894.8	18141.8	18467.8	18460.8	18141.8	18467.8	18460.8	18741.2	160.701
wt1 4x10(4)	36533.3	36763	36186	36651	36533.3	249.822	7978.58	8208.25	7631.25	8096.25	8208.25	7631.25	8096.25	7978.58	256.656		wt1 4x10(4)	37549	37757	37253	37637	37549	214.96	9371.25	9579.25	9075.25	9459.25	9579.25	9075.25	9459.25	9371.25	219.417		wt1 4x10(4)	40717	41130	40418	41341	40901.5	413.596	20340.8	20753.8	20041.8	20964.8	20753.8	20041.8	20964.8	20525.2	437.783
BK2	28437	28920	28646	28216	28554.8	300.195	-117.75	365.25	91.25	-338.75	365.25	91.25	-338.75	0	345.942		BK2	28189	28089	28293	28140	28177.8	87.0072	11.25	-88.75	115.25	-37.75	-88.75	115.25	-37.75	0	88.3346		BK2	20204	20253	20383	20665	20376.2	206.787	-172.25	-123.25	6.75	288.75	-123.25	6.75	288.75	0	207.251
wt9 2,5x10(3)	33613.3	33238	33974	33628	33613.3	300.65	5058.58	4683.25	5419.25	5073.25	4683.25	5419.25	5073.25	5058.58	300.739		wt9 2,5x10(3)	33979	33911	34342	33684	33979	272.897	5801.25	5733.25	6164.25	5506.25	5733.25	6164.25	5506.25	5801.25	310.208		wt9 2,5x10(3)	35426	35005	35979	35294	35426	408.442	15049.8	14628.8	15602.8	14917.8	14628.8	15602.8	14917.8	15049.8	413.74
wt9 5x10(3)	34699.7	34902	34431	34766	34699.7	197.923	6144.92	6347.25	5876.25	6211.25	6347.25	5876.25	6211.25	6144.92	200.683		wt9 5x10(3)	34614.3	35239	34487	34117	34614.3	466.82	6436.58	7061.25	6309.25	5939.25	7061.25	6309.25	5939.25	6436.58	528.92		wt9 5x10(3)	36330	36408	36434	36148	36330	129.13	15953.8	16031.8	16057.8	15771.8	16031.8	16057.8	15771.8	15953.8	157.974
wt9 10(4)	35380.3	35209	35590	35342	35380.3	157.887	6825.58	6654.25	7035.25	6787.25	6654.25	7035.25	6787.25	6825.58	159.046		wt9 10(4)	35271.3	35128	35662	35024	35271.3	279.487	7093.58	6950.25	7484.25	6846.25	6950.25	7484.25	6846.25	7093.58	305.624		wt9 10(4)	39246	38003	38293	38058	38400	577.852	18869.8	17626.8	17916.8	17681.8	17626.8	17916.8	17681.8	18023.8	129.293
wt9 2x10(4)	36341.3	36550	36095	36379	36341.3	187.653	7786.58	7995.25	7540.25	7824.25	7995.25	7540.25	7824.25	7786.58	188.595		wt9 2x10(4)	37118	37151	37204	36602	37018.8	280.083	8940.25	8973.25	9026.25	8424.25	8973.25	9026.25	8424.25	8841	332.969		wt9 2x10(4)	39491	39000	39432	39757	39420	313.663	19114.8	18623.8	19055.8	19380.8	18623.8	19055.8	19380.8	19043.8	358.698
wt9 4x10(4)	38698.7	38651	38924	38521	38698.7	167.941	10143.9	10096.2	10369.2	9966.25	10096.2	10369.2	9966.25	10143.9	189.988		wt9 4x10(4)	37865	38199	38288	38111	38115.8	182.116	9687.25	10021.2	10110.2	9933.25	10021.2	10110.2	9933.25	9938	84.6891		wt9 4x10(4)	41441.3	41321	41307	41696	41441.3	180.167	21065.1	20944.8	20930.8	21319.8	20944.8	20930.8	21319.8	21065.1	220.622
BK3	28437	28920	28646	28216	28554.8	300.195	-117.75	365.25	91.25	-338.75	365.25	91.25	-338.75	0	345.942		BK3	28189	28089	28293	28140	28177.8	87.0072	11.25	-88.75	115.25	-37.75	-88.75	115.25	-37.75	0	88.3346		BK3	20204	20253	20383	20665	20376.2	206.787	-172.25	-123.25	6.75	288.75	-123.25	6.75	288.75	0	207.251
omo4 2,5x10(3)	29811	29239	29256.3	28719	29256.3	445.976	1256.25	684.25	701.583	164.25	684.25	701.583	164.25	701.583	305.308		omo4 2,5x10(3)	33497.7	33566	33550	33377	33497.7	85.5739	5319.92	5388.25	5372.25	5199.25	5388.25	5372.25	5199.25	5319.92	104.704		omo4 2,5x10(3)	35202	35715	35859	35817	35648.2	303.582	14825.8	15338.8	15482.8	15440.8	15338.8	15482.8	15440.8	15272	61.2862
omo4 5x10(3)	33144	33364	33270	33302	33270	92.6211	4589.25	4809.25	4715.25	4747.25	4809.25	4715.25	4747.25	4715.25	39.3404		omo4 5x10(3)	33591	33639	33590	33606.7	33606.7	22.8668	5413.25	5461.25	5412.25	5428.92	5461.25	5412.25	5428.92	5428.92	20.509		omo4 5x10(3)	35630	35244	36497	35790.3	35790.3	523.948	15253.8	14867.8	16120.8	15414.1	14867.8	16120.8	15414.1	15414.1	513.625
omo4 10(4)	34567	34962	33815	34448	34448	475.761	6012.25	6407.25	5260.25	5893.25	6407.25	5260.25	5893.25	5893.25	469.519		omo4 10(4)	33667	33344	35858	34289.7	34289.7	1116.79	5489.25	5166.25	7680.25	6111.92	5166.25	7680.25	6111.92	6111.92	1041.96		omo4 10(4)	35979	35726	36177	35960.7	35960.7	184.576	15602.8	15349.8	15800.8	15584.4	15349.8	15800.8	15584.4	15584.4	184.196
omo4 2x10(4)	34979	34396	34372	34582.3	34582.3	280.657	6424.25	5841.25	5817.25	6027.58	5841.25	5817.25	6027.58	6027.58	114.926		omo4 2x10(4)	34877	34169	35016	34687.3	34687.3	370.884	6699.25	5991.25	6838.25	6509.58	5991.25	6838.25	6509.58	6509.58	350.094		omo4 2x10(4)	34459	35349	35334	35047.3	35047.3	416.06	14082.8	14972.8	14957.8	14671.1	14972.8	14957.8	14671.1	14671.1	169.948
omo4 4x10(4)	39505	40247	41073	39788	40153.2	685.168	10950.2	11692.2	12518.2	11233.2	11692.2	12518.2	11233.2	11598.5	605.949		omo4 4x10(4)	35424	35454	34487	35121.7	35121.7	448.944	7246.25	7276.25	6309.25	6943.92	7276.25	6309.25	6943.92	6943.92	404.308		omo4 4x10(4)	33674	33736	35216	34854	34370	782.378	13297.8	13359.8	14839.8	14477.8	13359.8	14839.8	14477.8	13993.8	642.413
BK4	28437	28920	28646	28216	28554.8	300.195	-117.75	365.25	91.25	-338.75	365.25	91.25	-338.75	0	345.942		BK4	28189	28089	28293	28140	28177.8	87.0072	11.25	-88.75	115.25	-37.75	-88.75	115.25	-37.75	0	88.3346		BK4	20204	20253	20383	20665	20376.2	206.787	-172.25	-123.25	6.75	288.75	-123.25	6.75	288.75	0	207.251
omo10 2,5x10(3)	33827	33193	33449	33489.7	33489.7	260.422	5272.25	4638.25	4894.25	4934.92	4638.25	4894.25	4934.92	4934.92	142.848		omo10 2,5x10(3)	33352	33629	33339	33440	33440	133.749	5174.25	5451.25	5161.25	5262.25	5451.25	5161.25	5262.25	5262.25	121.087		omo10 2,5x10(3)	34985	33199	35555	34579.7	34579.7	1003.63	14608.8	12822.8	15178.8	14203.4	12822.8	15178.8	14203.4	14203.4	968.924
omo10 5x10(3)	35146	34766	33961	34624.3	34624.3	494.037	6591.25	6211.25	5406.25	6069.58	6211.25	5406.25	6069.58	6069.58	361.5		omo10 5x10(3)	33089	33502	35562	34051	34051	1081.66	4911.25	5324.25	7384.25	5873.25	5324.25	7384.25	5873.25	5873.25	885.656		omo10 5x10(3)	34565	34606	35362	34844.3	34844.3	366.428	14188.8	14229.8	14985.8	14468.1	14229.8	14985.8	14468.1	14468.1	318.996
omo10 10(4)	34650	33735	35370	35429	34796	791.034	6095.25	5180.25	6815.25	6874.25	5180.25	6815.25	6874.25	6241.25	837.629		omo10 10(4)	34942	35090	34644	34892	34892	185.48	6764.25	6912.25	6466.25	6714.25	6912.25	6466.25	6714.25	6714.25	182.65		omo10 10(4)	33899	34333	35740	34657.3	34657.3	785.797	13522.8	13956.8	15363.8	14281.1	13956.8	15363.8	14281.1	14281.1	614.706
omo10 2x10(4)	36772	36141	35214	36042.3	36042.3	639.866	8217.25	7586.25	6659.25	7487.58	7586.25	6659.25	7487.58	7487.58	433.116		omo10 2x10(4)	34853	35255	35236	35448	35198	249.144	6675.25	7077.25	7058.25	7270.25	7077.25	7058.25	7270.25	7020.25	117.17		omo10 2x10(4)	34887	34903	35566	35118.7	35118.7	316.38	14510.8	14526.8	15189.8	14742.4	14526.8	15189.8	14742.4	14742.4	278.808
omo10 4x10(4)	37576	37878	38946	38133.3	38133.3	587.72	9021.25	9323.25	10391.2	9578.58	9323.25	10391.2	9578.58	9578.58	464.746		omo10 4x10(4)	34927	35880	35974	35446	35556.8	478.692	6749.25	7702.25	7796.25	7268.25	7702.25	7796.25	7268.25	7379	280.344		omo10 4x10(4)	35722	34898	35877	35499	35499	429.656	15345.8	14521.8	15500.8	15122.8	14521.8	15500.8	15122.8	15122.8	404.826
plating: 2x10(4) cells
2x10(4)	mean od				sd od
TIME	wt1	wt9	omo4	omo10	wt1	wt9	omo4	omo10	TIME
T0	6878.92	7786.58	6027.58	7487.58	339.458	188.595	114.926	433.116	24h
12h	7962.92	8841	6509.58	7020.25	233.74	332.969	350.094	117.17	48h
48h	18741.2	19043.8	14671.1	14742.4	160.701	358.698	169.948	278.808	72h
	t test 12h	0.0842663
	t test 48h	0.00137547	***

## Sheet: Fig. 3A
Densitometry Fig.3A
Vinculin	AREA	IntDen	RawIntDen	ATF4	AREA	IntDen	RawIntDen
1	884	103929	103929	10	884	74228	74228
2	884	101072	101072	11	884	125232	125232
3	884	105245	105245	12	884	80540	80540
4	884	109969	109969	13	884	122849	122849
5	884	96102	96102	14	884	98442	98442
6	884	86050	86050	15	884	122400	122400
7	884	105210	105210	16	884	95000	85800
8	884	92461	92461	17	884	135954	105954
9	884	0	0	18	884	66876	66876	background
Values w/o background
Vinculin	AREA	IntDen	RawIntDen	ATF4	AREA	IntDen	RawIntDen
1	884	103929	103929	10	884	7352	7352
2	884	101072	101072	11	884	58356	58356
3	884	105245	105245	12	884	13664	13664
4	884	109969	109969	13	884	55973	55973
5	884	96102	96102	14	884	31566	31566
6	884	86050	86050	15	884	55524	55524
7	884	105210	105210	16	884	28124	18924
8	884	92461	92461	17	884	69078	39078
	AREA	Ratio IntDen ATF4/Vinculin
1	884	0.0707406
2	884	0.577371
3	884	0.12983
4	884	0.508989
5	884	0.328464
6	884	0.645253
7	884	0.267313
8	884	0.747104

## Sheet: Fig.S4A
Densitometry Supplem. Fig.4A
R195H										R113H
Tubulin	AREA	IntDen	RawIntDen	ATF4	AREA	IntDen	RawIntDen			Actin	AREA	IntDen	RawIntDen	ATF4	AREA	IntDen	RawIntDen
1	533	97964	97964	6	533	84341	84341			11	533	38152	38152	16	533	75913	75913
2	533	111415	111415	7	533	102698	102698			12	533	43621	43621	17	533	100249	100249
3	533	87929	87929	8	533	87419	87419			13	533	70016	70016	18	533	99291	99291
4	533	99030	99030	9	533	103600	103600			14	533	50350	50350	19	533	135126	135126
5	533	55232	55232	10	533	83002	83002	background		15	533	13325	13325	20	533	66761	66761	background
Values w/o background										Values w/o background
Tubulin	AREA	IntDen	RawIntDen	ATF4	AREA	IntDen	RawIntDen			Actin	AREA	IntDen	RawIntDen	ATF4	AREA	IntDen	RawIntDen
1	528	42732	42732	6	528	1339	1339			1	528	24827	24827	6	528	9152	9152
2	528	56183	56183	7	528	19696	19696			2	528	30296	30296	7	528	33488	33488
3	528	32697	32697	8	528	4417	4417			3	528	56691	56691	8	528	32530	32530
4	528	43798	43798	9	528	20598	20598			4	528	37025	37025	9	528	68365	68365
	AREA	Ratio IntDen ATF4/Tubulin									AREA	Ratio IntDen ATF4/Tubulin
1	528	0.0313348								1	528	0.368631
2	528	0.350569								2	528	1.10536
3	528	0.135089								3	528	0.573812
4	528	0.470295								4	528	1.84646

## Sheet: Fig. 4F
Densitometry Fig.4F
Tubulin	AREA	IntDen	RawIntDen	ATF4	AREA	IntDen	RawIntDen
1	833	157159	157159	6	833	95136	95136
2	833	157506	157506	7	833	96185	96185
3	833	145252	145252	8	833	232411	232411
4	833	157511	157511	9	833	135925	135925
5	833	61689	61689	10	833	11335	11335	background
Values w/o background
Tubulin	AREA	IntDen	RawIntDen	ATF4	AREA	IntDen	RawIntDen
1	528	95470	95470	6	528	83801	83801
2	528	95817	95817	7	528	84850	84850
3	528	83563	83563	8	528	221076	221076
4	528	95822	95822	9	528	124590	124590
	AREA	Ratio IntDen ATF4/Tubulin
1	528	0.877773
2	528	0.885542
3	528	2.64562
4	528	1.30022

## Sheet: Fig4_H
OMO1
OMO2
	Mut1-								Mut1+
																	Mut1++								Mut2								Mut2+								Mut2++
	0.121	0.143	0.136	0.162	0.097	0.085	0.074	0.106	0.031	0.03	0.05	0.048	0.051				0.076	0.058	0.048	0.058	0.069	0.072	0.056	0.061	0.09	0.083	0.045	0.091	0.0765	0.1025	0.1065		0.042	0.026	0.024	0.0115	0.0015	0.0285			0.065	0.051	0.0695	0.0665	0.0675

## Sheet: Fig5_F
	POSITIVE CELLS/F.O.V. astrocytes omo R136C plus isrib
	If 15.11.23
	OMO R136C + isrib						OMO R136C
	S100 GFP	GFP tot cells	S100 GFP positive cells	MEAN	SD		S100	GFP tot cells	S100 GFP positive cells	MEAN	SD
	1	10	9	8.8	0.846901		1	10	2	3.26667	1.04826
	2	10	9				2	10	3
	3	10	9				3	10	3
	4	10	8				4	10	5
	5	10	10				5	10	4
	6	10	10				6	10	5
	7	10	8				7	10	3
	8	10	9				8	10	3
	9	10	7				9	10	4
	10	10	9				10	10	2
	1	10	9				1	10	2
	2	10	8				2	10	3
	3	10	9				3	10	3
	4	10	9				4	10	5
	5	10	10				5	10	3
	6	10	8				6	10	3
	7	10	8				7	10	2
	8	10	10				8	10	2
	9	10	9				9	10	3
	10	10	8				10	10	4
	1	10	10				1	10	5
	2	10	9				2	10	3
	3	10	8				3	10	3
	4	10	7				4	10	3
	5	10	9				5	10	5
	6	10	9				6	10	5
	7	10	10				7	10	3
	8	10	9				8	10	3
	9	10	9				9	10	2
	10	10	8				10	10	2

## Sheet: Fig5_G
	OMO R136C + isrib						OMO R136C
	GAFp Gfp	GFP tot cells	GFAP positive cells	MEAN	SD		GAFp Gfp staining	GFP tot cells	GAFp Gfp positive cells	MEAN	SD
	1	10	10	9.36667	0.718395		1	10	3	3.46667	1.22428
	2	10	10				2	10	2
	3	10	10				3	10	4
	4	10	9				4	10	3
	5	10	9				5	10	5
	6	10	10				6	10	6
	7	10	9				7	10	5
	8	10	9				8	10	6
	9	10	10				9	10	3
	10	10	10				10	10	3
	1	10	9				1	10	3
	2	10	9				2	10	5
	3	10	8				3	10	5
	4	10	10				4	10	3
	5	10	10				5	10	3
	6	10	10				6	10	2
	7	10	9				7	10	3
	8	10	9				8	10	4
	9	10	9				9	10	3
	10	10	10				10	10	2
	1	10	10				1	10	1
	2	10	9				2	10	5
	3	10	9				3	10	3
	4	10	10				4	10	3
	5	10	8				5	10	4
	6	10	10				6	10	2
	7	10	8				7	10	3
	8	10	10				8	10	3
	9	10	10				9	10	4
	10	10	8				10	10	3
